# Supplementary material for: SLE-diseaseome: a comprehensive meta-collection of systemic lupus erythematosus relevant functional pathways
Source: Bioinform Adv. 2026 Feb 18;6(1):vbag061. doi: 10.1093/bioadv/vbag061 (PMC12989159; doi:10.1093/bioadv/vbag061)
Supplement: vbag061_Supplementary_Data [file vbag061_supplementary_data.zip]

Archive with 7 entries (7 files):
- SupplementaryFigure1.pdf
- SupplementaryFigure2.pdf
- SupplementaryTable1.pdf
- SupplementaryTable2.pdf
- SupplementaryTable3.pdf
- SupplementaryTable4.xlsx
- Supplementary File 1.pdf
